# Supplementary material for: Design, Synthesis, and Cytotoxic Activity of Novel Natural Arylsulfonamide-Inspired Molecules
Source: Molecules. 2022 Feb 22;27(5):1479. doi: 10.3390/molecules27051479 (PMC8911723; doi:10.3390/molecules27051479)
Supplement: Supplementary file 1 [file molecules-27-01479-s001.zip]

Archive with 1 entries (1 files):
- molecules-1576278-supplementary.pdf
